# Supplementary material for: Determination of Maximum Oil Yield, Quality Indicators and Absorbance Spectra of Hulled Sunflower Seeds Oil Extraction under Axial Loading
Source: Foods. 2022 Sep 16;11(18):2866. doi: 10.3390/foods11182866 (PMC9498589; doi:10.3390/foods11182866)
Supplement: Supplementary file 1 [file foods-11-02866-s001.zip]

Archive with 1 entries (1 files):
- foods-1918651-supplementary.pdf
